# Supplementary material for: Combination of Biochemical, Molecular, and Synchrotron-Radiation-Based Techniques to Study the Effects of Silicon in Tomato (Solanum Lycopersicum L.)
Source: Int J Mol Sci. 2022 Dec 13;23(24):15837. doi: 10.3390/ijms232415837 (PMC9785873; doi:10.3390/ijms232415837)
Supplement: Supplementary file 1 [file ijms-23-15837-s001.zip]

Archive with 1 entries (1 files):
- ijms-2007121-supplementary.pdf
